# Supplementary material for: “Probably a Little Bit of a Hill to Climb”: A qualitative study of emergency department providers’ perceptions of nonpharmacological pain treatment
Source: PLoS One. 2026 Jun 1;21(6):e0350266. doi: 10.1371/journal.pone.0350266 (PMC13225396; doi:10.1371/journal.pone.0350266)
Supplement: S2 File — (XLSX) [file pone.0350266.s002.xlsx]

## Sheet: Sheet1
Code	Label	Description	Notes
1	Pain management	Discussion centers on pain management approaches
1.1	Current approach	Provider discusses current pain management approach in the ED setting
1.1.1	NSAID/non-addictive	Discussion centers on NSAIDs or other non-addictive methods
1.1.2	Opioid	Discussion centers on the use of opioids
1.1.3	Multi-modal	Provider utilizes a multi-modal approach to pain management
1.1.4	Non-pharmacological	Provider utilizes non-pharmacological methods	Only code if provider currently utilizes this method. Will co-occur with 1.2 sub-categories
1.1.5	Other approach	Other current approach not listed above
1.2	Intervention-specific approach	Discussion centers on specific type of non-pharmacological pain management intervention
1.2.1	Acupuncture	Discussion centers on acupuncture as alternative pain management
1.2.2	Physical Therapy	Discussion centers on physical therapy as alternative pain management
1.2.3	Spiritual	Discussion centers on spiritual practice as alternative pain management (e.g., mindfulness)
1.2.4	Psychological	Discussion centers on psychological or psychiatric support as alternative pain management
1.2.5	Yoga	Discussion centers on yoga as alternative pain management
1.2.6	Other alternative approach	Other pain management approach not listed above
2	Intervention characteristics	Discussion centers on characteristics of a given nonpharmacological intervention	Will co-occur with 1.2 sub-categories
2.1	Source	Discussion centers on how the intervention was developed (e.g., internally or externally)
2.2	Knowledge_familiarity with the facts	Discussion centers on knowledge and familiarity with the intervention
2.2.1	Knowledgeable	Participant is knowledgeable about a non-pharmacological intervention or elements of the intervention
2.2.2	Limited_insufficient	Participant is limited in knowledge about a non-pharmacological intervention or elements of the intervention
2.2.3	Information needs	Participant describes information s/he needs pertaining to a given intervention
2.4	Evidence Strength and Quality	Discussion centers on quality and validity of evidence related to intervention (e.g., quality of literature, anecdotal evidence)
2.5	Complexity	Perceived difficulty of implementation, reflected by duration, scope, radicalness, disruptiveness, centrality, intricacy, and number of steps required to implement.
2.6	Relative advantage	Stakeholders’ perception of the advantage of implementing the alternative treatment vs traditional pain management treatments
2.7	Adaptability	The degree to which an intervention can be adapted, tailored, refined, or reinvented to meet clinic or patient needs.	Also code if a suggestion relates to ways can be adapted
2.8	Other characteristic	Other intervention characteristic not listed above
3	Hospital_Organization setting	Discussion centers on clinic characteristics/inner setting
3.1	Structural characteristics	Describes clinic architecture, size, age, etc.
3.2	Clinic or organizational culture	Unique aspects of clinic (e.g., patient population, workflow, clinic norms/requirements/restrictions)
3.3	Protocols and processes	ED protocols and processes (e.g., Patients assessed by at least two physicians, nurses chart, imaging, etc.)
3.4	Implementation climate	Discussion centers on capacity for change, shared receptivity of the intervention, etc.
3.5	Compatibility	The degree of feasibility or tangible fit with existing workflows and systems (e.g., Is there a role for this intervention in the ED setting? Is this possible to successfully carry out?)
3.6	Relative priority	Individuals’ shared perception of the importance of the implementation within the organization.
3.7	Available resources	Possible resources dedicated for specifically for implementation (e.g., funding, staff)
3.8	Access to knowledge and information	Ease of access to digestible information and knowledge about the intervention and how to incorporate it into work tasks.
3.9	Other inner setting	Other hospital or organizational discussion not listed above
4	Outer Setting	CFIR outer setting constructs
4.1	Patient Needs and Resources	The extent to which patient needs, as well as barriers and facilitators to meet those needs, are accurately known and prioritized by the organization. (e.g., social determinants/disparities)
4.2	Cosmopolitanism	The degree to which an organization is networked with other external organizations (e.g., Osher)
4.3	Clinical Informatics_Health Information Technology	Discussion centers on informatics/IT (e.g., consider the Thruput metric LOS- time of presentation to disposition; Number per shift balanced by severity)
4.4	Guideline recommendations	Knowledge/utilization of guidelines, recommendations, or other decision-making tools
4.5	Other outer setting	Other outer setting discussion not listed above
5	Attitudes and beliefs	Constructs related to behaviors, attitudes, beliefs, and motivation of clinical team
5.1	Intervention-specific normative beliefs	Participant describes perceived value of the intervention	Will likely not co-occur with 2.4
5.2	Organizational specific beliefs	Perceived behavioral expectations associated with the intervention.
5.2.1	Descriptive	Perception of the behaviors of other people around you; what people typically do
5.2.2	Injunctive	Behaviors one is perceived to be expected to perform and also expects others to perform
5.3	Control beliefs	Beliefs that are characteristic of exhibiting control in different aspects of a given intervention
5.3.1	Self efficacy	Perceived a ability to successfully engage in the intervention (e.g., belief in one's own ability to perform a behavior)
5.3.2	Stage of change	Individual stage of change (e.g., enthusiastic about intervention)
5.4	Behavioral beliefs	Discussion centers on anticipated outcomes of the intervention (e.g., likely issues or complications that may arise)
5.5	Concerns	Specific concern related to the intervention (e.g., Calling for PT, acupuncture, etc., can prolong patient stay)
5.6	Causal attributions	Discussion centers on what the participant associates as a cause for a given problem, success, etc. (e.g., opioid abuse)
5.7	Comparisons	Discussion centers on comparisons related to the intervention, social comparison, or institutional comparison.
5.8	Experience with similar programs	Discussion centers around an experience with a similar programs (e.g., ongoing projects)
5.9	Preferences	Any discussion associated with a greater liking to one option over another
5.10	Other attitude or belief	Other attitude or belief not listed above
6	Patient factors	Discussion centers on specific patient factors
6.1	Type of pain	Discussion centers on type/level of pain
6.1.1	Chronic	Pain that presents for more than three months
6.1.2	Acute	Sudden or sharp pain
6.1.3	Sub-acute	Pain that presents for less than three months
6.1.4	Magnitude	Discussion centers on severity/magnitude of pain
6.2	Comorbid conditions	Discussion centers on the simultaneous presence of two or more diseases or medical conditions in a patient.
6.3	Insurance coverage	Discussion centers on insurance status or coverage
6.4	Logistical factors	E.g., access to reliable transportation
6.5	SES_financial situation	Socioeconomic status and other factors that influence the patient's financial status (income, family support, insurance, etc.)
6.6	Competing priorities	Priorities such as work, limited time, etc.
6.7	Knowledge and understanding	Patient knowledge and understanding about alternative treatment
6.8	Willingness to engage	Discussion centers on patient willingness to engage in alternative pain management
6.9	Other patient factor	Other patient factor not listed above
7	Communication	Discussion centering on the quality of communication
7.1	Between providers	Discussion centers on communication between providers
7.2	Interprofessional engagement	Knowledge of interprofessional roles and responsibilities and utilizing the skills of the interprofessional team
7.3	Between patients and providers	Discussion focuses on the communication that occurs between patients and providers
7.4	Communication Modalities	Discussion centers on mode of communication; methods/information sources
7.4.1	In person	Discussion centers on in-person communication
7.4.2	EMR basket_note	Discussion centers on provider/interprofessional communication by way of EMR, notes, etc.
7.4.3	Telephone	Discussion between providers via phone
7.4.4	Telehealth	Discussion centers on patient communication through telehealth
7.4.5	Other communication modality	Discussion centers on other forms of communication
7.5	Goals and feedback	The degree to which program goals are clearly communicated, acted upon, and fed back to staff, and alignment of that feedback with goals.
7.6	Quality of communication	Any discussion related to the efficacy and clarity of communication
8	Barriers_Facilitators	Participant describes potential challenges or facilitators to successfully implement the intervention
8.1	Barriers_challenges	Any event/situation that lead to a breakdown in the process of implementation and/or alternative protocol.
8.1.1	Systems level	Any discussion of a challenge/barrier involved at the systems level
8.1.2	Patient level	Any discussion of a challenge/barrier involved at the patient level	Will co-occur with patient factors category 6
8.2	Facilitators	Any discussion of factors that enabled program implementation and/or alternative protocol success
8.3	Contingency	Participant's response is contingent on a given factor
9	Specific examples	Provides specific examples of situations or instances
9.1	General example	Participant provides a general example
9.2	Hypothetical example	Participant provides a hypothetical example
9.3	Not observed	Participant states that s/he as not experienced a specific topic
10	Process	Describe the process that would need to occur to implement	CFIR Constructs
10.1	Plan	The degree to which a scheme or method of behavior and tasks for implementing an intervention are developed in advance, and the quality of those schemes or methods. (e.g., outcome metric). Were intervention implementation steps/tasks planned ahead?
10.2	Engage	Attracting and involving appropriate individuals in the implementation and use of the intervention through a combined strategy of social marketing, education, role modeling, training, and other similar activities.
10.3	Opinion leaders	Individuals in an organization who have formal or informal influence on the attitudes and beliefs of their colleagues with respect to implementing the intervention. Not appointed but have an influence.
10.4	Formally appointed internal implementation leaders	Individuals from within the organization who have been formally appointed with responsibility for implementing an intervention as nurse navigator, coordinator, project manager, team leader, or other similar role.	Discusses the role and responsibility for intervention responsibilities; Who would be responsible for ensuring that the alternative treatment is implemented correctly and consistently over time?
10.5	Execute	Carrying out or accomplishing the implementation according to plan.
10.6	Reflect and evaluate	Quantitative and qualitative feedback about the progress and quality of implementation accompanied by regular personal and team debriefing about progress and experience.
11	Suggestions and Needs	What kinds of changes in the current support system could help you? (will likely co-occur with other codes)
11.1	Systems level	Systems-level suggestions and needs (e.g., changes in information systems or electronic records systems, leadership, policies)
11.2	Patient level	Discussion centers on patient-level changes
11.3	General suggestion	Suggestion that is not specific to the health system or the patient
12	Setting context	Context of discussion
12.1	Triage	Context of discussion is triage
12.2	Pod A	Context of discussion is Pod A
12.3	Pod B	Context of discussion is Pod B
12.4	CFU	Context of discussion is CFU/fast track
12.5	Admit	Context of discussion is patient admit
12.6	Discharge	Context of discussion is patient discharge
12.7	LOS	Context of discussion is patient length of stay
12.8	Timing	Context of discussion is timing
12.8.1	During ED	Context of discussion is during ED visit
12.8.2	After ED	Context of discussion is post-ED visit
13	Provider or health team member	Discussion centers on the provider or health team member involved in the discussion; role/specialty
13.1	Social work	Discussion centers on social work involvement
13.2	Psychology	Discussion centers on psychology/psychiatry involvement
13.3	Physical Therapy	Interactions with those involved in PT
13.4	Nurse	Discussion centers on nurse involvement
13.5	Provider	Discussion centers on provider involvement
13.6	Acupuncturist	Discussion centers on acupuncturist involvement
13.7	Other provider or team member	Other provider/health team members not listed above
14	Practice/work experience	Designated columns	Enter as text- we will compute variable after coding
14.1	Years of practice	How long have you been a __________(provider) in _________ (specialty field)?
14.2	Other in last 5 years	Where else have you practiced/worked in the past 5 years?
14.3	Professional degrees	Describes professional degrees
14.4	Professional title	Describes professional titles
14.5	Frequent pain encounter	How frequently encounters patients seeking pain management (i.e., one time per shift, every other shift, etc.)
14.6	Other practice_work experience	Other practice or work experience not listed above
15	World events	World events such as COVID-19 or political climate
16	Change over time	Discussion centers on change over time
17	Notable quotes	Quotes that stand out as having especially noteworthy content
